# Supplementary material for: Zirconium-89-Oxine Cell Tracking by PET Reveals Preferential Monocyte Recruitment to Cancer and Inflammation over Macrophages
Source: Pharmaceuticals (Basel). 2025 Jun 15;18(6):897. doi: 10.3390/ph18060897 (PMC12196144; doi:10.3390/ph18060897)
Supplement: Supplementary file 1 [file pharmaceuticals-18-00897-s001.zip]

Archive with 1 entries (1 files):
- pharmaceuticals-3664982-supplementary.pdf
